# Supplementary material for: Chronic pain, fatigue, and emotional distress in female FMR1 premutation carriers
Source: Front Mol Neurosci. 2026 Mar 25;19:1741854. doi: 10.3389/fnmol.2026.1741854 (PMC13057454; doi:10.3389/fnmol.2026.1741854)
Supplement: Supplementary file 1 [file Table_1.xlsx]

## Sheet: DATASET
Group 0_control 1_PM	RECORD_ID	Age	Number of CGG repeats in the FMR1 gene	Having a child with FXS? 0_no 1_yes	BMI	Do you have chronic pain? 0_no; 1_yes	Do you have chronic fatigue? 0_no; 1_yes	Do you have anxiety symptoms? 0_no; 1_yes	Do you have depressive symptoms? 0_no; 1_yes	Difficulty brushing or combing hair	Difficulty walking continuously for 20 minutes	Difficulty preparing a homemade meal	Difficulty vacuuming, scrubbing, sweeping floors	Difficulty lifting and carrying a bag full of groceries	Difficulty climbing one flight of stairs	Difficulty changing bed sheets	Difficulty sitting in a chair for 45 minutes	Difficulty going shopping for groceries	score domain1	Being able to accomplish most set goals for week	Feeling overwhelmed by symptoms	score domain2	Pain level/severity	Energy level	Level of stiffness	Quality of sleep	Level of depression	Level of memory problems	Level of anxiety	Level of tenderness to touch	Level of balance problems	Level of sensitivity to loud noises, bright lights, odors, and cold	score domain3	total score domain1+domain2+domain3	Being bothered by fatigue	Getting tired very quickly	Doing little during the day	Having enough energy for everyday life	Feeling physically exhausted	Having problems starting things	Having problems thinking clearly	Feeling no desire to do anything	Feeling mentally exhausted	Being able to concentrate quite well when doing something	fatigue score	mental fatigue score	physical fatigue score
1	PM_1	40	81	1	23.1834	1	1	1	0	0	0	0	0	5	5	0	0	0	10	5	3	8	8	5	3	5	0	7	5	0	5	0	38	30.3333	3	4	3	4	2	1	2	1	2	2	24	9	15
1	PM_2	31	96	1	21.5019	0	1	1	0	0	0	0	0	0	0	0	0	0	0	0	0	0	0	3	0	3	0	1	6	0	7	0	20	10	4	3	2	4	3	2	1	2	1	1	23	8	15
1	PM_3	39	86	0	38.7584	0	0	0	0	0	0	0	0	0	0	0	0	0	0	0	0	0	0	5	0	7	0	0	0	5	0	3	20	10	2	2	2	2	2	2	1	2	1	1	17	8	9
1	PM_4	53	108	1	30.1194	1	1	1	0	0	10	10	10	10	10	10	5	5	70	10	10	20	8	10	0	10	0	10	5	0	8	8	59	72.8333	5	5	5	4	5	2	2	2	2	4	36	13	23
1	PM_5	29	85	0	24.5089	0	0	1	1	0	0	0	4	3	0	0	0	0	7	0	0	0	4	8	6	7	1	0	4	0	3	2	35	19.8333	2	2	1	3	2	2	1	1	1	2	17	6	11
1	PM_6	33	92	1	38.866	1	0	1	0	0	3	0	7	2	0	0	2	0	14	4	0	4	4	8	0	7	0	0	1	0	0	0	20	18.6667	2	2	2	2	2	2	1	1	1	1	16	7	9
1	PM_7	44	83	1	20.8984	1	0	1	1	0	0	0	0	3	0	0	0	0	3	0	0	0	3	8	2	9	3	0	3	0	0	0	28	15	2	2	1	1	2	1	1	1	2	1	14	6	8
1	PM_8	47	97	1	27.2392	1	0	0	0	0	0	0	0	1	0	0	0	0	1	0	1	1	1	6	1	9	0	10	0	9	5	2	43	22.8333	2	2	1	1	2	1	1	1	1	1	13	5	8
1	PM_9	42	99	1	36.2959	0	0	1	0	0	3	0	0	0	3	0	0	0	6	0	0	0	0	5	0	2	0	0	3	0	1	0	11	7.5	2	2	2	2	2	1	1	1	2	1	16	7	9
1	PM_10	61	71	0	36.4366	1	1	1	1	3	7	7	6	8	8	8	8	6	61	3	4	7	8	3	7	0	8	5	7	4	6	6	54	54.3333	4	5	4	4	5	2	4	2	4	2	36	16	20
1	PM_11	42	101	1	25.0593	0	1	1	0	0	0	0	0	0	0	0	0	0	0	0	0	0	0	0	0	0	0	5	5	7	5	10	32	16	2	2	1	2	3	4	4	1	4	2	25	14	11
1	PM_12	52	91	1	23.7654	0	1	1	1	0	0	0	2	1	0	0	1	0	4	1	2	3	1	5	2	3	3	5	4	3	3	3	32	20.3333	3	2	2	2	2	3	2	2	3	2	23	12	11
1	PM_13	59	78	0	22.1297	1	0	1	1	0	0	0	0	0	0	0	0	0	0	0	0	0	3	2	0	4	2	0	4	0	2	0	17	8.5	2	2	1	1	2	1	2	2	2	1	16	8	8
1	PM_14	63	72	0	32.0461	1	1	1	1	5	2	3	2	2	1	2	0	2	19	8	7	15	5	3	4	4	3	3	3	4	3	8	40	41.3333	5	5	5	5	5	5	5	5	5	4	49	25	24
1	PM_15	37	77	1	26.7229	0	0	1	0	0	0	0	0	0	0	0	0	0	0	2	2	4	0	3	1	0	0	1	1	3	0	1	10	9	2	2	2	4	1	2	1	1	1	4	20	7	13
1	PM_16	43	80	1	28.4091	1	1	1	1	1	0	0	3	2	0	1	0	0	7	3	3	6	6	5	6	8	6	2	4	7	0	6	50	33.3333	2	1	2	4	3	2	1	2	2	4	23	9	14
1	PM_17	75	76	0	29.0533	1	0	0	0	0	0	4	0	7	0	5	0	0	16	3	0	3	5	5	4	0	0	0	0	6	0	7	27	21.8333	2	2	2	1	2	2	1	2	1	1	16	8	8
1	PM_18	43	160	1	22.7434	1	1	1	1	3	0	0	3	3	3	0	8	5	25	3	3	6	10	6	3	8	6	8	6	6	6	6	65	46.8333	2	2	2	4	2	2	2	2	4	1	23	12	11
1	PM_19	42	77	1	24.5089	1	0	0	0	1	0	0	0	0	0	0	3	0	4	0	1	1	4	5	2	5	0	3	0	0	3	1	23	13.8333	2	2	2	4	2	1	1	1	1	2	18	6	12
1	PM_20	50	138	1	28.6048	1	0	1	0	0	10	0	0	10	0	0	0	0	20	0	0	0	6	5	3	10	0	5	5	0	0	5	39	26.1667	2	2	2	3	2	2	2	2	1	2	20	9	11
1	PM_21	69	138	0	30.1103	0	0	0	0	0	0	0	0	0	0	0	0	0	0	0	0	0	2	0	0	10	0	0	0	0	1	0	13	6.5	2	2	2	1	2	2	2	2	1	2	18	9	9
1	PM_22	39	108	1	20.4382	1	1	1	1	2	0	0	0	1	0	0	3	0	6	0	3	3	7	3	2	0	3	5	6	7	5	7	45	27.5	3	4	3	2	4	5	3	2	2	3	31	15	16
1	PM_23	39	69	1	28.6501	0	0	0	0	0	0	0	0	0	0	0	0	0	0	0	0	0	3	8	0	0	0	0	0	0	0	6	17	8.5	1	1	1	1	2	1	1	1	1	1	11	5	6
1	PM_24	42	64	0	26.1438	0	0	0	0	0	0	0	0	0	0	0	0	0	0	0	0	0	0	0	0	0	0	0	0	0	0	0	0	0	1	2	1	1	2	1	2	1	1	1	13	6	7
1	PM_25	23	87	0	28.0102	0	1	1	1	0	0	0	0	0	0	0	0	0	0	0	0	0	1	5	1	6	8	4	8	0	0	2	35	17.5	2	2	2	4	2	4	2	2	4	2	26	14	12
1	PM_26	29	79	1	30.1194	1	1	1	1	0	2	0	2	0	2	1	0	0	7	0	0	0	4	4	4	6	8	7	8	0	0	0	41	22.8333	3	3	2	3	3	3	2	3	3	3	28	13	15
1	PM_27	42	90	0	23.7654	0	1	1	1	0	0	0	0	0	0	0	0	0	0	2	0	2	1	6	3	5	5	5	8	3	0	0	36	20	4	2	2	4	2	3	2	2	4	4	29	13	16
1	PM_28	31	100	1	23.4568	1	0	1	1	0	0	0	0	0	0	0	3	0	3	0	1	1	4	5	4	6	5	0	4	5	5	6	44	24	3	1	2	1	3	1	1	1	2	1	16	7	9
1	PM_29	29	79	0	25.7117	0	1	1	1	0	2	0	3	3	5	0	4	0	17	0	0	0	0	4	0	7	9	0	7	0	8	5	40	25.6667	4	3	3	4	3	3	2	4	4	4	34	16	18
1	PM_30	39	76	1	25.8876	0	1	1	1	0	0	0	0	2	3	3	0	0	8	0	0	0	2	7	1	6	9	8	9	5	0	6	53	29.1667	4	2	2	4	4	2	2	4	4	2	30	14	16
1	PM_31	67	59	0	25.2994	1	1	1	0	0	4	4	4	4	9	4	4	5	38	3	0	3	4	8	3	4	0	3	2	3	3	3	33	32.1667	4	4	4	2	2	2	2	2	2	3	27	12	15
1	PM_32	39	126	1	18.1662	0	0	1	1	0	0	0	0	0	0	0	0	0	0	0	0	0	3	5	0	6	3	5	3	0	0	7	32	16	4	2	2	1	2	3	1	1	2	1	19	9	10
1	PM_33	68	70	0	43.8727	1	1	1	1	0	3	0	8	8	6	2	0	0	27	4	6	10	10	8	7	6	5	2	7	6	6	8	65	51.5	5	4	4	2	4	4	2	2	2	1	30	14	16
1	PM_34	33	80	1	19.9573	0	0	1	0	0	0	0	0	0	0	0	0	0	0	0	0	0	0	1	0	0	0	3	7	5	2	3	21	10.5	4	1	1	1	2	2	2	2	2	2	19	9	10
1	PM_35	44	95	1	30.4878	0	1	1	1	10	9	10	10	10	9	10	10	10	88	4	4	8	7	4	0	5	4	8	8	7	5	7	55	64.8333	2	2	2	4	2	2	2	2	2	3	23	10	13
0	C_1	42	30	0	23.3067	0	0	1	0	0	0	0	0	3	0	0	0	0	3	0	0	0	0	2	3	0	0	0	3	0	0	3	11	6.5	2	2	1	1	1	1	1	1	1	1	12	5	7
0	C_2	43	31	0	22.3435	1	0	1	1	0	0	0	0	0	0	0	0	0	0	3	4	7	4	3	2	4	6	2	3	0	0	0	24	19	2	2	2	2	2	2	2	2	3	2	21	11	10
0	C_3	42	30	0	20.6852	0	0	0	0	0	0	0	0	0	0	0	0	0	0	0	0	0	0	3	0	1	0	1	0	0	0	1	6	3	2	2	2	2	2	1	1	1	1	1	15	6	9
0	C_4	30	23	0	19.9573	0	1	1	1	0	0	0	0	1	0	0	0	0	1	2	2	4	5	4	3	4	3	0	3	3	0	1	26	17.3333	2	2	3	2	3	2	1	2	3	2	22	11	11
0	C_5	42	30	0	30.1103	0	0	1	1	0	0	0	1	0	0	3	0	0	4	1	1	2	3	4	2	4	2	0	1	3	1	0	20	13.3333	2	2	2	2	2	2	2	2	2	2	20	10	10
0	C_6	39	22	0	29.34	1	0	1	1	0	1	0	0	2	2	3	1	0	9	2	1	3	4	0	3	4	4	2	1	2	2	0	22	17	2	2	3	2	2	2	1	2	2	2	20	10	10
0	C_7	39	26	0	25.1559	0	0	1	1	0	0	0	0	0	0	0	0	0	0	0	0	0	0	4	0	3	2	0	4	0	0	0	13	6.5	2	1	2	1	2	1	1	2	1	1	14	7	7
0	C_8	23	32	0	21.3382	0	0	1	0	0	0	0	0	0	0	0	0	0	0	1	0	1	0	4	0	4	0	0	3	0	0	0	11	6.5	2	1	1	2	2	1	1	2	1	1	14	6	8
0	C_9	39	32	0	20.7008	0	1	1	1	0	0	0	0	0	0	0	0	0	0	0	0	0	0	4	0	5	3	1	2	0	0	0	15	7.5	2	3	2	3	3	2	1	3	2	1	22	10	12
0	C_10	34	33	0	20.4467	1	0	1	1	0	0	0	1	1	0	1	0	0	3	3	0	3	4	4	0	1	1	0	2	0	0	0	12	10	2	2	2	2	2	2	1	2	2	2	19	9	10
0	C_11	54	30	0	24.677	0	0	0	0	0	0	0	0	0	0	0	0	0	0	0	0	0	0	0	0	0	0	0	0	0	0	0	0	0	2	2	2	1	1	1	1	1	1	1	13	6	7
0	C_12	47	29	0	21.5139	0	0	0	1	0	0	0	0	0	0	0	0	0	0	0	0	0	0	1	0	1	1	0	0	0	0	0	3	1.5	2	2	2	1	1	1	1	1	2	1	14	7	7
0	C_13	37	30	0	19.3625	0	0	1	1	0	0	0	2	2	0	0	1	3	8	2	0	2	4	4	4	3	2	2	3	4	1	4	31	20.1667	3	2	2	2	2	2	1	2	2	2	20	9	11
0	C_14	30	32	0	21.4844	0	0	1	1	0	0	0	0	0	0	0	0	0	0	0	0	0	1	2	0	4	1	0	2	0	0	0	10	5	2	2	2	2	2	2	1	1	2	2	18	8	10
0	C_15	58	30	0	26.4463	1	0	0	1	0	0	0	2	3	0	1	1	0	7	1	2	3	5	3	0	4	2	0	0	2	0	4	20	15.3333	3	2	2	1	2	2	1	1	1	1	16	7	9
0	C_16	29	30	0	26.3958	0	0	1	1	0	0	0	0	0	0	0	0	0	0	0	0	0	1	3	0	2	3	0	3	3	1	2	18	9	2	2	3	2	2	2	2	2	2	2	21	11	10
0	C_17	61	33	0	22.8624	0	0	0	0	0	0	0	0	0	0	0	0	0	0	0	0	0	0	3	0	2	0	0	0	5	0	2	12	6	2	1	2	1	2	2	1	1	1	1	14	7	7
0	C_18	63	30	0	25.7117	0	0	0	0	0	0	0	0	0	0	0	0	0	0	0	0	0	0	0	0	0	0	0	0	0	0	0	0	0	1	1	1	1	1	1	1	1	1	1	10	5	5
0	C_19	70	30	0	28.0404	0	0	0	0	0	0	0	1	1	3	0	0	0	5	0	0	0	0	0	0	0	0	1	0	0	0	3	4	3.66667	2	2	2	1	2	1	1	2	1	1	15	7	8
0	C_20	43	29	0	24.9649	1	0	1	1	0	0	1	2	2	1	1	3	2	12	3	2	5	4	5	3	4	4	3	2	0	0	4	29	23.5	2	2	3	2	2	2	2	2	2	2	21	11	10
0	C_21	49	28	0	22.0581	1	0	0	0	0	0	0	0	1	0	0	1	0	2	0	1	1	2	4	3	2	0	0	0	0	0	3	14	8.66667	2	2	2	1	2	2	1	2	2	1	17	9	8
0	C_22	39	31	0	23.9395	0	0	0	0	0	0	0	0	0	0	0	0	0	0	0	0	0	2	1	0	0	0	1	0	0	0	0	4	2	2	1	1	1	1	1	1	1	1	2	12	5	7
0	C_23	45	31	0	23.03	0	0	0	0	0	0	0	0	0	0	0	0	0	0	0	0	0	4	5	4	1	0	2	0	0	0	5	21	10.5	2	2	2	2	2	2	1	1	1	1	16	7	9
0	C_24	29	35	0	20.0474	0	0	1	1	0	0	0	0	0	0	0	0	0	0	0	0	0	2	2	0	3	3	0	2	0	0	1	13	6.5	3	2	2	3	2	2	2	1	2	2	21	9	12
0	C_25	39	30	0	21.4692	0	1	1	0	0	3	0	0	0	0	0	1	0	4	3	3	6	5	4	0	2	0	2	3	3	3	3	25	19.8333	2	2	2	4	2	3	2	3	2	2	24	12	12
0	C_26	68	29	0	33.0579	1	0	1	1	0	3	2	2	2	4	2	2	1	18	3	2	5	4	4	4	1	3	0	2	1	2	1	22	22	2	2	2	1	2	2	1	1	2	2	17	8	9
0	C_27	67	21	0	29.3848	1	0	1	1	0	4	2	4	3	0	3	2	1	19	2	2	4	5	3	3	3	4	1	1	3	3	4	30	25.3333	2	2	3	2	2	2	1	2	2	2	20	10	10
0	C_28	31	29	0	22.3863	0	0	1	1	0	0	0	0	1	0	0	0	0	1	0	0	0	0	3	0	1	1	0	3	0	0	0	8	4.33333	2	2	2	1	1	2	1	2	1	2	16	8	8
0	C_29	42	29	0	18.8189	0	1	1	1	0	2	2	3	3	3	2	2	5	22	0	1	1	0	3	0	4	3	0	3	1	0	1	15	15.8333	3	2	2	4	3	2	2	2	2	2	24	10	14
0	C_30	33	22	0	23.9188	0	0	1	1	0	0	0	1	0	0	0	0	0	1	0	0	0	0	1	0	1	1	0	1	4	0	3	11	5.83333	2	2	2	1	2	2	1	2	1	1	16	8	8
0	C_31	40	29	0	20.3223	0	0	1	1	0	0	0	0	0	0	0	0	0	0	0	0	0	0	4	1	5	4	2	1	3	0	2	22	11	2	2	2	1	2	3	1	1	1	2	17	8	9
0	C_32	52	27	0	20.9366	0	0	0	1	0	1	1	3	3	2	2	2	3	17	1	2	3	5	3	4	4	2	1	0	1	0	2	22	19.6667	2	2	2	2	2	2	2	2	2	2	20	10	10
0	C_33	41	30	0	17.9902	0	0	0	0	0	0	0	0	0	0	0	0	0	0	0	0	0	0	0	0	0	0	0	0	5	0	5	10	5	1	1	2	1	1	1	1	1	1	1	11	6	5
0	C_34	75	32	0	27.5482	1	0	0	0	0	0	0	0	0	3	2	0	1	6	0	0	0	1	0	1	0	0	0	0	0	0	0	2	3	2	1	1	2	2	1	1	1	1	1	13	5	8
0	C_35	44	29	0	24.5089	0	0	1	1	0	0	0	0	0	0	0	3	0	3	0	0	0	0	3	0	1	1	0	1	5	0	4	15	8.5	2	1	1	1	1	2	1	1	2	1	13	7	6
